# Supplementary material for: Patient-specific midbrain organoids with CRISPR correction recapitulate neuronopathic Gaucher disease phenotypes and enable evaluation of novel therapies
Source: eLife. 2026 Jun 23;15:RP109518. doi: 10.7554/eLife.109518 (PMC13290227; doi:10.7554/eLife.109518)
Supplement: Figure 2—source data 1. [file elife-109518-fig2-data1.zip]

Archive with 3 entries (2 files):
- Figure 2-source data 1/
- Figure 2-source data 1/GAPDH MLO.tif
- Figure 2-source data 1/hGCase MLO d.tif
