# Supplementary material for: Patient-specific midbrain organoids with CRISPR correction recapitulate neuronopathic Gaucher disease phenotypes and enable evaluation of novel therapies
Source: eLife. 2026 Jun 23;15:RP109518. doi: 10.7554/eLife.109518 (PMC13290227; doi:10.7554/eLife.109518)
Supplement: Figure 3—source data 1. [file elife-109518-fig3-data1.zip]

Archive with 5 entries (4 files):
- Figure 3-source data 1/
- Figure 3-source data 1/Gel 1 and P1-3 3_Fig3G_FOXA2_1.tif
- Figure 3-source data 1/Gel 1 M1-4 2_Fig3G_MAP2_1.tif
- Figure 3-source data 1/Gel 1 M1-5 3_Fig3G_actin_1.tif
- Figure 3-source data 1/Gel 1 M1-5 4_Fig3G_TH_1.tif
