# Supplementary material for: Patient-specific midbrain organoids with CRISPR correction recapitulate neuronopathic Gaucher disease phenotypes and enable evaluation of novel therapies
Source: eLife. 2026 Jun 23;15:RP109518. doi: 10.7554/eLife.109518 (PMC13290227; doi:10.7554/eLife.109518)
Supplement: Figure 4—source data 1. [file elife-109518-fig4-data1.zip]

Archive with 12 entries (11 files):
- Figure 4-source data 1/
- Figure 4-source data 1/Gel 1 M1-4 1_Figure 4O_1.tif
- Figure 4-source data 1/Gel 1 M1-5 1_Figure 4B_1.tif
- Figure 4-source data 1/Gel 1 M1-5 2_Figure 4O_1.tif
- Figure 4-source data 1/Gel 2 M5-8 1_Figure 4K_1.tif
- Figure 4-source data 1/Gel 2 M5-8 3_Figure 4O_1.tif
- Figure 4-source data 1/Gel 2 M6-10 1_Figure 4O_1.tif
- Figure 4-source data 1/Gel 2 M6-10 5_Figure 4B 4K_1.tif
- Figure 4-source data 1/Gel1&2 green1_Figure 4H 4K_1.tif
- Figure 4-source data 1/Gel1&2 red3_Figure 4M_1.tif
- Figure 4-source data 1/Gel1&2 red6_Figure 4H_1.tif
- Figure 4-source data 1/Gel1&2 red8_Figure 4H_1.tif
