# Supplementary material for: Patient-specific midbrain organoids with CRISPR correction recapitulate neuronopathic Gaucher disease phenotypes and enable evaluation of novel therapies
Source: eLife. 2026 Jun 23;15:RP109518. doi: 10.7554/eLife.109518 (PMC13290227; doi:10.7554/eLife.109518)
Supplement: Figure 4—figure supplement 1—source data 1. [file elife-109518-fig4-figsupp1-data1.zip]

Archive with 3 entries (2 files):
- Figure 4-figure supplement 1 - source data 1/
- Figure 4-figure supplement 1 - source data 1/12.06.17 hGBA1 R131 PCR Amplifying Gene only (top panel).tif
- Figure 4-figure supplement 1 - source data 1/12.07.17 hGBA1 4247+4249 Cut w Btgl (bottom panel).tif
