# Supplementary material for: Patient-specific midbrain organoids with CRISPR correction recapitulate neuronopathic Gaucher disease phenotypes and enable evaluation of novel therapies
Source: eLife. 2026 Jun 23;15:RP109518. doi: 10.7554/eLife.109518 (PMC13290227; doi:10.7554/eLife.109518)
Supplement: Figure 5—source data 1. [file elife-109518-fig5-data1.zip]

Archive with 8 entries (7 files):
- Figure 5-source data 1/
- Figure 5-source data 1/Gel2  TH_ GAPDH 1_Figure 5J_1.tif
- Figure 5-source data 1/Gel2 3 (Red)_Figure 5J_1.tif
- Figure 5-source data 1/Gel2 4 (Red)_Figure 5J_1.tif
- Figure 5-source data 1/Gel2 hGCase (R) + GAPDH (G) 2_Figure 5E and 5F_1.tif
- Figure 5-source data 1/Gel2 hGCase (R) + GAPDH (G) 4_Figure 5G_1.tif
- Figure 5-source data 1/Gel2 hGCase (R) + GAPDH (G) 5_Figure 5E, 5F and 5G_1.tif
- Figure 5-source data 1/Gel2 TH+p-4EBP2_Figure 5J_1.tif
