# Supplementary material for: Patient-specific midbrain organoids with CRISPR correction recapitulate neuronopathic Gaucher disease phenotypes and enable evaluation of novel therapies
Source: eLife. 2026 Jun 23;15:RP109518. doi: 10.7554/eLife.109518 (PMC13290227; doi:10.7554/eLife.109518)
Supplement: Figure 5—figure supplement 1—source data 1. [file elife-109518-fig5-figsupp1-data1.zip]

Archive with 4 entries (3 files):
- Figure 5-figure supplement 1-source data 1/
- Figure 5-figure supplement 1-source data 1/20250516 Gel 2 TH and GAPDH_5E_28WK.tif
- Figure 5-figure supplement 1-source data 1/GAPDH MLO_5E_16WK.tif
- Figure 5-figure supplement 1-source data 1/TH MLO_5E_16WK.tif
