# Supplementary material for: Patient-specific midbrain organoids with CRISPR correction recapitulate neuronopathic Gaucher disease phenotypes and enable evaluation of novel therapies
Source: eLife. 2026 Jun 23;15:RP109518. doi: 10.7554/eLife.109518 (PMC13290227; doi:10.7554/eLife.109518)
Supplement: Figure 5—figure supplement 1—source data 2. [file elife-109518-fig5-figsupp1-data2.zip]

Archive with 1 entries (1 files):
- Figure 5-figure supplement 1-source data 2.pdf
