# Supplementary material for: Patient-specific midbrain organoids with CRISPR correction recapitulate neuronopathic Gaucher disease phenotypes and enable evaluation of novel therapies
Source: eLife. 2026 Jun 23;15:RP109518. doi: 10.7554/eLife.109518 (PMC13290227; doi:10.7554/eLife.109518)
Supplement: Figure 6—source data 1. [file elife-109518-fig6-data1.zip]

Archive with 6 entries (5 files):
- Figure 6-source data 1/
- Figure 6-source data 1/Gel1 hGCase (R) + GAPDH (G) 2-2_1.tif
- Figure 6-source data 1/Gel1 hGCase (R) + GAPDH (G) 5-2_1.tif
- Figure 6-source data 1/Gel1 hGCase (R) + GAPDH (G) 5_1.tif
- Figure 6-source data 1/Gel1 LAMP1 (R) + GFAP (G) 3_1.tif
- Figure 6-source data 1/Gel2 4_TH_1.tif
