# Supplementary material for: Patient-specific midbrain organoids with CRISPR correction recapitulate neuronopathic Gaucher disease phenotypes and enable evaluation of novel therapies
Source: eLife. 2026 Jun 23;15:RP109518. doi: 10.7554/eLife.109518 (PMC13290227; doi:10.7554/eLife.109518)
Supplement: Figure 7—source data 1. [file elife-109518-fig7-data1.zip]

Archive with 4 entries (3 files):
- Figure 7-source data 1/
- Figure 7-source data 1/Gel 1-2_Actin_1.tif
- Figure 7-source data 1/Gel 1-4_LAMP1_1.tif
- Figure 7-source data 1/Gel 2-5_LC3_1.tif
